# Supplementary material for: Papain Affects the Percentage and Morphology of Microglia in Hippocampal Neuron–Glial Cultures
Source: Brain Sci. 2025 Apr 24;15(5):442. doi: 10.3390/brainsci15050442 (PMC12109584; doi:10.3390/brainsci15050442)
Supplement: Supplementary file 1 [file brainsci-15-00442-s001.zip]

Archive with 1 entries (1 files):
- brainsci-3501341-supplementary.pdf
